# Supplementary material for: Comparison of Aroma Compounds and Sensory Characteristics between Two Different Types of Rice-Based Baijiu
Source: Foods. 2024 Feb 23;13(5):681. doi: 10.3390/foods13050681 (PMC10930833; doi:10.3390/foods13050681)
Supplement: Supplementary file 1 [file foods-13-00681-s001.zip]

Archive with 1 entries (1 files):
- foods-2872102-supplementary.pdf
